# Supplementary material for: Microstructure of Sea Cucumber Parastichopus tremulus Peptide Hydrogels and Bioactivity in Caco-2 Cell Culture Model
Source: Gels. 2025 Apr 8;11(4):280. doi: 10.3390/gels11040280 (PMC12026874; doi:10.3390/gels11040280)
Supplement: Supplementary file 1 [file gels-11-00280-s001.zip]

Archive with 1 entries (1 files):
- gels-3485272-supplementary.pdf
